# Supplementary material for: Machine Learning-Based Pattern Recognition of Risk Factors for Low Back Pain among Adolescent Cricket Players in Dhaka City
Source: PLOS Digit Health. 2026 Apr 17;5(4):e0001369. doi: 10.1371/journal.pdig.0001369 (PMC13089699; doi:10.1371/journal.pdig.0001369)
Supplement: S3 Appendix — This file contains primary research data. (CSV) [file pdig.0001369.s003.csv]

Id_No	Q1_Age_cat	Q2_Sex	Q3_Education_level	Q4_Years of_Education	Q5_Occupation	Q6_Mon_Income_Cat	Q9_BMI_Cat	Q10_Position	Q11_Sports_Exp	Q11_Experience_cat	Q12_Practice_day per week	Q13_Practice_hour	Q13_Practice_Dur_cat	Q14_Warmup	Q15_W_dur_cat	Q16_Cool	Q17_Cool_cat	Q18_Equipment	Q19a	Q19b	Q19c	Q19d	Q19e	Q19f	Q20_LBP	Q21_LBP_Flexion	Q22_LBP_Extension	Q23_severity	Q24_Prvs_LBP	Q25_stopped_play	Q26_restart_play
1	1	0	1	8	0	3	1	0	2.6	0	5	14	1	0	1	2	0	3	0	1	0	1	1	1	0	1	1	0	0	1
2	1	0	1	9	0	2	0	5	3.5	1	6	24	0	0	0	0	1	0	1	1	1	1	1	0	1	0	1	1	1	1
3	1	0	2	12	0	3	1	5	3	0	5	20	1	0	0	2	0	0	1	1	1	1	1	0	1	0	0	2	1	0	10
4	2	1	3	14	0	2	1	5	3	0	5	30	0	0	1	0	1	3	0	1	1	1	1	1	1	1	0	1	1	1
5	1	0	1	10	0	1	2	0	2	0	5	10	2	0	1	0	1	2	1	1	1	1	1	0	1	0	1	1	1	1
6	0	0	0	8	0	2	1	5	1	0	4	12	1	0	0	0	1	0	1	1	1	1	1	0	0	1	1	0	1	0	7
7	1	0	2	11	0	3	0	0	5.1	0	5	10	1	0	0	0	1	3	1	1	1	1	1	0	0	1	1	0	1	1
8	1	1	3	14	0	1	0	3	4.5	1	5	47	1	0	1	2	1	2	0	1	0	1	1	1	1	0	1	2	1	0	10
9	2	0	1	9	0	1	1	1	2	0	5	15	1	0	0	0	0	1	1	1	0	1	1	1	0	1	1	0	0	1
10	1	0	1	10	0	3	1	0	3	0	6	30	0	0	1	0	1	2	1	1	0	1	1	1	1	1	0	2	1	0	2
11	2	1	3	14	0	2	1	4	6	1	5	20	1	0	0	0	1	2	1	1	1	1	1	0	1	0	0	2	1	0	7
12	1	1	3	11	0	2	1	5	1	1	4	27	0	0	1	2	0	1	1	1	1	1	1	1	1	1	1	2	1	1	5
13	1	0	1	10	0	1	1	5	5	1	6	24	0	0	1	0	1	3	0	1	1	1	1	1	1	0	1	1	0	1
14	1	0	1	10	0	0	1	0	3	0	4	12	1	0	1	0	1	3	0	1	1	1	1	1	1	0	1	1	1	1
15	1	0	1	10	0	3	1	0	5	1	6	12	1	0	1	0	0	3	1	1	1	1	1	0	0	1	1	0	0	1
16	2	0	2	12	0	2	1	0	7	2	6	30	0	0	1	0	1	0	1	1	0	1	1	1	1	0	0	2	1	0	6
17	1	0	1	10	0	2	2	0	2.2	1	4	12	2	0	0	0	1	3	0	1	1	1	1	1	0	1	1	0	0	1
18	1	1	2	12	0	2	1	0	3	0	6	30	0	2	1	2	1	2	0	1	1	1	1	1	1	0	1	2	1	0	3
19	1	1	3	11	0	2	1	4	6.3	1	6	15	1	0	1	0	0	3	0	1	1	1	1	0	1	0	1	2	0	1
20	1	0	2	11	0	2	1	4	5	1	5	15	1	0	0	0	1	0	1	1	1	1	1	0	1	0	1	1	1	1
21	0	0	0	8	0	2	1	5	1	0	4	20	1	0	1	0	1	1	1	1	0	1	1	1	0	1	1	0	1	1
22	1	0	2	11	0	2	0	4	3	0	5	15	1	0	1	0	0	2	0	1	1	1	1	1	1	0	0	2	0	0	2
23	2	0	3	16	0	1	1	0	5	1	6	42	0	0	1	0	1	2	0	1	1	1	1	1	1	0	0	2	1	1
24	2	0	3	13	0	2	1	5	4.6	0	5	41	1	0	1	2	1	2	1	1	1	1	1	1	1	0	1	2	1	0
25	1	0	2	10	0	0	1	5	1	0	4	22	0	0	0	2	1	2	0	1	1	1	1	1	1	0	1	2	0	0	3
26	1	0	3	10	0	3	1	0	1.8	0	6	29	2	0	0	0	1	2	1	1	1	1	1	0	0	1	1	0	0	1
27	2	1	1	11	0	3	1	5	4.5	1	5	20	1	0	1	2	1	2	0	1	1	1	1	1	1	1	1	2	1	1
28	1	0	3	8	0	1	1	5	2.6	0	6	12	1	0	2	0	1	3	0	1	0	1	1	1	0	1	1	0	0	0	5
29	2	0	3	10	0	2	1	2	1	0	6	23	1	0	1	2	1	3	1	1	1	1	1	1	1	0	1	2	1	1	5
30	1	0	1	10	0	3	1	0	5	1	6	18	1	0	1	0	1	3	1	1	1	1	1	0	0	1	1	0	0	1
31	1	0	1	10	0	2	1	0	6	1	4	24	0	0	1	0	1	1	1	1	1	1	1	0	1	0	0	1	1	1
32	0	0	0	7	0	1	1	0	6	1	6	18	1	0	1	0	0	2	0	1	1	1	1	1	0	1	1	0	0	1
33	0	0	0	8	0	0	2	1	3	0	3	12	1	0	1	0	1	3	0	1	1	1	1	1	0	1	1	0	1	1
34	0	0	1	9	0	2	2	0	2	0	3	9	2	0	0	0	1	3	0	1	1	1	1	1	1	0	1	1	0	1
35	1	0	2	11	0	0	1	5	1	0	4	10	2	0	1	2	1	0	1	1	1	1	1	1	1	0	1	1	0	1
36	0	0	1	10	0	0	0	2	6	1	4	12	1	0	0	0	1	3	0	1	1	1	1	1	1	1	0	1	1	1
37	2	0	1	8	0	0	0	2	6	0	6	20	0	0	0	0	0	2	1	1	1	1	1	1	0	1	1	0	1	1
38	1	0	1	10	0	1	1	0	4	1	4	20	1	2	1	1	1	3	0	1	1	1	1	1	1	0	1	1	1	1
39	0	1	0	8	0	3	1	3	3	0	6	22	0	0	0	0	0	3	1	1	1	1	1	0	0	1	1	0	0	1
40	1	0	1	10	0	1	0	5	1	0	4	10	2	0	0	0	1	0	1	1	1	1	1	0	0	1	1	0	0	1
41	2	0	2	12	0	2	0	5	0.5	0	5	15	1	0	1	2	1	3	1	1	1	1	1	0	0	1	1	0	0	1
42	1	1	1	14	0	2	0	0	1.9	1	6	23	1	2	1	2	1	2	0	1	1	1	1	0	1	0	1	2	1	1
43	2	1	3	14	0	2	1	1	6	1	6	36	0	0	1	2	2	2	1	1	1	1	1	0	1	0	1	1	1	1
44	1	1	0	8	0	3	1	2	2	0	6	18	1	0	0	0	0	0	0	1	1	1	1	1	0	1	1	0	0	1
45	1	1	2	13	0	1	1	2	4	1	5	28	1	0	1	0	1	2	1	1	1	1	1	1	1	1	1	2	1	0
46	2	0	2	11	0	2	1	0	6	1	6	3	2	0	0	0	1	0	1	1	0	1	1	1	0	1	1	0	0	1
47	2	0	3	14	0	2	1	0	5	1	6	30	0	1	1	2	1	2	0	1	0	1	1	1	1	0	1	2	1	1
48	2	1	3	15	0	2	1	4	4	1	5	20	1	0	1	0	2	1	1	1	1	1	1	0	1	0	0	1	1	1
49	2	0	3	15	0	2	1	2	3	0	6	42	0	0	1	0	2	2	0	1	1	1	1	1	1	0	1	2	1	1
50	0	0	2	14	0	2	1	5	4.7	1	4	11	0	1	1	0	1	2	0	1	1	1	1	0	1	0	1	2	1	0	10
51	1	0	1	10	0	1	0	1	2	0	4	12	1	0	0	2	0	3	1	1	1	1	1	0	0	1	1	0	0	1
52	2	1	3	14	0	2	1	1	4	1	4	20	1	0	1	0	1	2	0	1	1	1	1	1	1	0	1	1	1	1
53	2	0	2	11	0	2	1	2	2	0	7	16	1	0	1	2	1	0	1	1	1	1	1	0	0	1	1	0	1	0	5
54	2	0	2	11	0	1	0	5	3	0	5	12	1	0	0	2	0	0	1	1	0	1	1	1	1	0	1	1	1	1
55	1	1	3	7	0	2	1	5	4.1	2	6	27	1	0	1	0	1	0	1	1	0	1	1	0	1	0	1	2	1	0
56	2	0	2	11	0	1	1	0	2	0	5	15	1	0	0	0	1	3	0	1	1	1	1	1	1	0	0	1	1	1
57	0	0	0	8	0	1	0	5	3	0	4	16	1	0	1	0	1	1	0	1	1	1	1	1	0	1	1	0	0	1
58	0	0	0	6	0	0	1	2	7	2	4	8	2	0	1	0	1	3	0	1	1	1	1	1	1	0	1	1	1	1
59	2	1	3	14	0	1	1	1	6	1	6	36	0	0	1	0	1	2	1	1	1	1	1	0	1	0	1	1	1	1
60	1	0	1	9	0	1	1	5	2	0	4	8	2	0	0	2	0	3	1	1	1	1	1	0	0	1	1	0	0	1
61	1	0	1	10	0	2	1	0	1	0	5	10	2	0	1	0	1	0	1	1	0	1	1	1	0	1	1	0	1	0	3
62	2	0	1	10	0	2	0	5	7	2	6	18	1	0	1	0	0	0	0	1	1	1	1	1	1	0	1	2	1	0	10
63	0	1	1	9	0	3	1	2	2	0	6	18	1	0	0	0	1	3	0	1	1	1	1	1	0	1	1	0	0	1
64	2	0	2	10	0	3	1	5	1.7	0	6	17	2	0	0	0	0	2	1	1	1	1	1	0	0	1	1	0	0	1
65	1	0	1	10	0	2	1	0	9	2	6	24	0	0	0	0	0	3	1	1	1	1	1	0	0	1	1	0	1	1
66	2	0	3	14	0	3	0	5	4.1	0	7	28	1	0	0	0	0	3	0	1	1	1	1	1	0	1	1	0	0	1
67	0	0	1	9	0	0	1	1	1	0	4	20	1	0	0	0	0	2	1	1	1	1	1	0	1	0	0	1	1	1
68	1	1	0	7	0	1	0	2	5.8	0	6	24	2	0	1	1	0	0	1	1	1	1	1	0	0	1	1	0	0	1	7
69	2	0	3	13	0	2	0	1	3	0	6	25	0	0	1	0	2	2	1	1	1	1	1	0	1	0	1	2	1	1
70	2	0	3	13	0	1	1	4	7	2	6	42	0	2	1	2	1	2	1	1	0	1	1	1	1	0	1	2	1	0	3
71	1	1	1	10	0	0	1	5	2.2	1	6	22	0	1	1	1	1	2	0	1	1	1	1	1	1	1	0	2	1	1
72	1	0	3	13	0	2	1	0	6	1	6	42	0	2	1	2	1	2	0	1	1	1	1	1	1	0	1	1	1	1
73	1	1	0	8	0	2	0	5	5	1	6	24	0	0	0	0	0	3	0	1	1	1	1	1	0	1	1	0	0	1
74	2	0	2	11	0	2	1	5	7	2	4	20	1	0	1	0	0	2	1	1	1	1	1	0	1	0	1	2	1	1
75	1	0	0	8	0	3	1	5	2	0	6	18	1	0	1	0	1	3	1	1	1	1	1	0	0	1	1	0	1	1
76	1	0	3	14	0	2	2	0	4.3	0	4	29	0	0	1	2	2	1	0	1	1	1	1	1	1	0	1	2	0	0	7
77	2	0	3	15	0	1	1	0	3	0	6	30	0	0	1	0	1	2	0	1	1	1	1	1	1	0	1	1	1	1
78	2	1	1	10	0	3	1	0	3	0	6	18	1	0	0	0	1	0	1	1	0	1	1	1	1	0	1	1	1	0	3
79	0	1	1	9	0	0	0	5	2	0	6	30	0	2	1	2	1	2	0	1	1	1	1	1	1	0	0	1	0	1
80	1	1	2	12	0	3	2	0	4	1	6	18	1	0	0	0	1	3	0	1	1	1	1	1	1	1	0	2	1	0	3
81	1	0	1	10	0	2	0	3	1	0	4	2	2	0	0	0	1	3	1	1	1	1	1	0	0	1	1	0	1	0	7
82	2	0	3	14	0	2	1	1	4	1	6	30	0	2	1	2	1	3	0	1	1	1	1	1	1	0	1	1	1	1
83	1	0	1	11	0	3	0	5	2.5	0	4	26	2	0	1	0	0	3	0	1	1	1	1	1	0	1	1	0	0	1
84	1	0	2	12	0	1	0	5	2.8	1	5	22	0	0	1	2	1	3	0	1	1	1	1	1	1	0	1	2	1	1
85	1	0	2	11	0	2	1	0	4	1	4	16	1	0	0	1	1	1	1	1	1	1	1	0	1	0	0	2	1	1
86	1	0	2	11	0	2	1	5	3	0	6	30	0	0	1	0	1	0	0	1	1	1	1	1	1	0	1	1	1	1
87	1	1	1	11	0	1	2	1	1.1	1	5	25	1	0	1	0	0	3	0	1	1	1	1	0	0	1	1	0	0	1
88	1	0	2	11	0	0	1	0	4	1	5	14	1	0	1	0	1	3	0	1	1	1	1	1	1	0	1	2	1	0	4
89	2	0	3	14	0	1	1	0	3	0	6	30	0	0	1	0	1	1	0	1	1	1	1	1	1	0	1	1	1	1
90	1	0	1	10	0	2	1	5	4	1	6	18	1	0	1	0	1	3	1	1	1	1	1	0	0	1	1	0	0	1
91	1	0	3	13	0	2	1	4	4	1	6	30	0	2	1	2	1	2	0	1	1	1	1	1	1	0	0	1	1	0	3
92	1	1	2	11	0	3	1	5	8	2	6	30	0	0	0	0	0	3	1	1	1	1	1	0	0	1	1	0	0	1
93	2	1	3	14	0	2	1	4	3	0	4	24	0	2	1	2	1	1	1	1	1	1	1	0	1	0	1	1	1	1
94	2	1	3	14	0	2	1	0	5	1	6	30	0	2	1	2	2	2	1	1	0	1	1	0	1	1	1	1	1	1
95	0	0	1	9	0	2	0	0	1	0	4	16	1	0	0	0	1	3	0	1	1	1	1	1	1	0	1	1	1	0	5
96	1	1	2	11	0	0	1	5	4	1	4	20	1	2	1	2	1	1	0	1	1	1	1	1	1	0	0	1	1	0	5
97	1	0	2	10	0	1	1	5	2.2	1	6	33	1	0	1	0	1	3	1	1	1	1	1	0	1	1	1	2	1	0	7
98	2	0	3	13	0	2	0	5	1	0	6	24	0	0	2	0	2	1	1	1	1	1	1	0	1	1	0	2	0	1
99	0	0	1	9	0	1	1	3	2	0	3	12	1	0	0	0	1	3	0	1	1	1	1	1	1	0	1	1	1	1
100	1	0	3	13	0	2	0	0	4	1	4	16	1	0	2	2	2	3	0	1	1	1	1	1	0	1	1	0	0	1
101	1	1	1	10	0	3	1	1	4	1	6	20	1	0	1	0	0	3	1	1	1	1	1	0	0	1	1	0	1	0	2
102	1	0	2	11	0	2	0	5	1	0	5	13	1	0	2	0	2	3	0	1	1	1	1	1	0	1	1	0	0	1
103	0	0	0	7	0	2	1	0	8	2	4	12	1	0	1	0	1	3	0	1	1	1	1	1	0	1	1	0	1	0	5
104	2	1	3	13	0	2	1	0	4	1	5	20	1	0	1	0	1	1	0	1	1	1	1	1	0	1	1	0	1	1
105	2	1	3	14	0	3	1	5	7.9	1	5	29	1	0	1	0	2	2	1	1	0	1	1	1	1	1	1	2	1	1	4
106	0	1	0	7	0	3	1	0	3	0	6	12	1	0	1	0	1	0	1	1	0	1	1	1	1	0	1	1	0	1
107	1	1	1	10	0	2	0	5	2	0	4	20	1	0	0	0	1	0	1	0	1	1	1	1	1	0	1	1	1	1
108	1	0	1	10	0	2	0	0	2	0	5	15	1	2	1	0	0	3	1	1	1	1	1	0	1	0	1	1	1	1
109	1	1	3	7	0	2	0	0	1.8	1	6	15	0	0	1	2	1	3	0	1	1	1	1	0	1	0	1	2	0	0
110	2	0	2	12	0	3	1	0	9	2	6	18	1	0	0	0	0	0	0	1	1	1	1	1	0	1	1	0	1	0	5
111	1	0	3	10	0	2	0	5	5.3	1	4	36	1	0	0	2	1	0	0	1	1	1	1	1	1	0	1	2	0	0	2
112	2	0	2	12	0	2	0	0	3	0	5	20	1	0	1	0	2	3	0	1	1	1	1	1	0	1	1	0	1	0	5
113	2	0	3	14	0	0	1	5	4	1	4	20	1	2	0	2	0	3	0	1	1	1	1	1	1	0	1	2	1	0	5
114	2	0	3	16	0	3	1	5	5	1	6	30	0	0	1	0	0	1	0	1	1	1	1	1	0	1	1	0	0	1
115	2	0	3	13	0	1	1	0	5	1	6	30	0	0	0	0	1	2	0	1	1	1	1	1	1	0	1	1	1	1
116	0	0	2	11	0	1	1	0	2	0	5	10	2	0	1	0	0	0	1	1	1	1	1	1	0	1	1	0	0	1
117	2	1	2	16	0	3	1	5	3.1	0	5	38	0	0	1	2	0	2	0	1	1	1	1	0	1	0	1	2	0	0	5
118	2	1	2	12	0	2	1	0	3	0	5	25	0	0	1	0	1	1	0	1	1	1	1	1	1	0	0	1	1	1
119	1	0	2	12	0	1	0	0	3	0	6	18	1	0	1	0	1	3	0	1	1	1	1	1	0	1	1	0	1	1
120	2	0	3	13	0	3	1	5	5	1	6	30	0	0	1	2	2	3	1	1	1	1	1	0	1	1	0	1	1	0	7
121	2	0	1	9	0	2	0	0	2	0	6	18	1	0	0	0	1	0	1	1	0	1	1	1	0	1	1	0	1	0	2
122	2	1	1	10	0	3	0	2	5	1	6	23	0	0	1	0	1	2	1	1	1	1	1	0	0	1	1	0	1	1
123	2	0	3	15	0	1	1	1	5	1	6	42	0	2	1	2	1	1	1	1	1	1	1	0	1	0	1	1	1	1
124	1	0	1	10	0	0	1	0	1	0	2	10	2	2	2	0	1	3	0	1	1	1	1	1	1	0	1	1	0	1
125	2	1	3	14	0	0	1	1	4	1	6	30	0	0	1	0	1	3	0	1	1	1	1	1	1	0	1	1	0	1
126	2	0	1	10	0	2	1	0	8	2	6	24	0	0	1	0	1	2	1	1	0	1	1	1	0	1	1	0	1	0	7
127	1	0	3	11	0	2	0	5	3.5	1	4	6	2	1	1	0	1	0	0	1	1	1	1	0	1	0	0	2	1	0
128	2	0	1	10	0	2	1	5	1.5	0	6	18	1	0	1	0	1	2	1	1	0	1	1	1	1	0	0	2	1	0	10
129	1	0	3	14	0	2	1	0	7	2	6	30	0	0	0	2	1	3	0	1	1	1	1	1	1	0	1	1	1	1
130	1	1	3	12	0	3	1	5	2.5	1	5	27	1	0	1	0	1	2	1	1	1	1	1	0	1	0	1	2	1	0	3
131	2	0	3	13	0	1	1	0	3	0	4	20	1	0	1	0	1	3	0	1	1	1	1	1	1	0	1	1	1	1
132	2	1	1	10	0	3	1	0	6	1	6	18	1	0	1	0	1	3	1	1	1	1	1	0	0	1	1	0	0	1
133	1	1	3	13	0	2	1	0	4	1	5	20	1	0	1	0	1	1	0	1	1	1	1	1	0	1	1	0	0	1
134	0	0	0	7	0	2	0	3	6	1	4	12	1	0	0	0	0	3	0	1	1	1	1	1	1	0	1	2	0	1
135	1	0	1	10	0	2	2	4	3	0	5	15	1	0	0	0	0	3	0	1	1	1	1	1	0	1	1	0	0	1
136	2	1	3	13	0	2	1	5	4	1	4	20	1	0	1	0	1	0	0	1	1	1	1	1	1	0	0	2	1	1
137	1	0	0	8	0	0	1	2	3	0	5	15	1	0	0	0	0	3	0	1	1	1	1	1	0	1	1	0	1	0	7
138	1	0	1	8	0	1	2	0	0.5	0	6	2	1	0	1	0	0	0	0	1	1	1	1	0	0	1	1	0	1	1
139	2	0	3	15	0	1	1	0	5	1	6	30	0	1	1	2	1	1	0	1	0	1	1	0	1	0	1	1	1	0	2
140	0	1	0	8	0	3	2	0	1	0	6	18	1	0	0	0	1	3	1	1	1	1	1	0	1	0	1	1	0	1
141	2	0	3	15	0	1	1	0	9	2	6	42	0	0	1	2	1	2	0	1	1	1	1	1	1	0	0	1	1	1
142	2	1	2	12	0	1	1	5	2.1	1	4	34	1	0	1	0	2	2	0	1	1	1	1	0	1	0	0	2	1	0
143	1	0	1	9	0	2	1	0	4	1	5	15	1	0	1	0	1	1	1	1	1	1	1	1	1	1	0	2	1	1
144	1	0	2	11	0	2	0	5	2	0	3	9	2	0	1	0	1	3	1	1	1	1	1	0	0	1	1	0	0	1
145	2	0	3	14	0	0	1	5	1.5	0	5	40	0	2	1	0	2	0	0	1	1	1	1	0	1	1	1	2	0	0	5
146	1	1	3	13	0	1	1	3	2.4	2	6	34	1	0	1	2	0	2	1	1	1	1	1	1	1	0	0	2	1	0	7
147	1	0	1	10	0	2	0	5	6	1	5	15	1	0	0	0	1	0	1	1	0	1	1	1	0	1	1	0	1	0	15
148	1	0	1	10	0	3	1	1	5	1	6	30	0	0	1	0	1	0	1	1	0	1	1	1	0	1	1	0	1	1
149	2	0	2	11	0	2	0	5	4	1	5	15	1	0	0	0	1	2	1	1	1	1	1	0	0	1	1	0	0	1
150	1	0	1	9	0	2	0	0	2	0	5	14	1	0	0	2	0	3	1	1	1	1	1	0	0	1	1	0	0	1
151	2	1	3	15	0	2	1	0	4	1	5	20	1	0	0	0	1	2	1	1	1	1	1	0	1	0	1	1	0	0	7
152	2	1	3	14	0	0	1	0	7	2	7	35	0	0	1	0	1	3	0	1	1	1	1	1	1	0	1	1	1	1
153	1	1	2	11	0	3	1	0	5	1	6	18	1	0	0	0	0	3	1	1	1	1	1	0	1	1	0	1	1	0	3
154	2	1	3	14	0	2	1	0	5	1	6	42	0	2	1	2	1	2	1	1	1	1	1	0	1	0	1	1	1	0	2
155	2	0	1	10	0	2	1	0	6	1	6	30	0	0	1	0	1	0	1	1	0	1	1	1	1	1	0	1	0	1
156	0	1	1	10	0	2	1	0	1	0	6	36	0	2	1	2	1	1	1	1	1	1	1	0	1	1	0	1	1	1
157	2	1	3	14	0	2	1	5	5	1	6	30	0	2	1	2	1	1	0	1	1	1	1	1	1	0	1	2	1	0	10
158	0	0	0	8	0	1	0	5	1	0	4	8	2	0	1	2	1	0	1	1	1	1	1	0	0	1	1	0	0	1
159	1	1	2	9	0	0	0	0	2.4	1	5	19	1	1	1	2	1	3	0	1	1	1	1	1	1	1	1	2	0	0	3
160	2	0	3	14	0	1	1	0	5	1	5	2	2	0	1	0	0	3	0	1	1	1	1	1	0	1	1	0	0	1
161	1	0	1	9	0	0	1	5	9	2	4	12	1	0	1	0	1	0	1	1	1	1	1	0	1	0	1	2	0	1
162	1	0	0	8	0	2	0	1	4	1	6	12	1	0	1	0	0	2	1	1	0	1	1	1	0	1	1	0	0	1
163	1	1	3	13	0	0	1	0	6	1	6	42	0	0	1	1	1	3	0	1	1	1	1	1	1	0	1	1	1	1
164	2	0	0	13	0	1	1	4	4.6	1	5	28	1	2	1	2	1	3	0	1	1	1	1	0	1	0	0	2	0	0
165	1	1	1	7	0	2	1	0	3.5	1	4	25	1	0	1	2	1	2	0	1	0	1	1	1	1	0	1	2	1	1	10
166	1	0	2	11	0	2	1	0	3	0	6	24	0	2	1	2	1	2	1	1	0	1	1	1	1	0	1	1	1	1
167	2	1	2	6	0	0	0	4	4.4	1	4	12	0	0	1	0	1	2	1	1	1	1	1	0	1	0	1	1	1	1
168	1	0	0	8	0	2	1	3	5	1	6	18	1	0	1	0	1	0	1	1	0	1	1	1	1	0	0	1	1	1
169	1	0	1	9	0	3	0	3	1	0	5	15	1	0	0	0	1	3	0	1	1	1	1	1	1	0	0	1	1	0	7
170	1	0	1	10	0	1	0	5	3	0	4	12	1	0	1	0	1	1	1	1	0	1	1	1	1	1	0	2	1	1
171	1	0	1	9	0	1	1	5	2	0	4	10	2	0	0	0	0	3	0	1	1	1	1	1	1	0	0	1	1	1
172	2	1	3	14	0	3	1	0	5	1	6	24	0	0	0	0	1	0	0	1	1	1	1	1	0	1	1	0	0	0	1
173	1	0	3	10	0	1	1	5	4.8	2	6	25	0	1	1	0	1	1	1	1	1	1	1	0	1	0	0	2	0	0
174	1	0	2	13	0	1	0	5	1.8	0	6	20	1	0	0	2	1	3	1	1	1	1	1	1	0	1	1	0	0	1
175	2	1	2	11	0	2	1	5	4	1	6	30	0	0	1	0	0	3	0	1	1	1	1	1	1	1	0	1	1	0	3
176	1	0	2	11	0	2	1	0	1.5	0	5	15	1	0	0	0	1	0	1	1	1	1	1	0	1	0	1	2	1	0	5
177	1	1	1	10	0	2	1	0	4	1	6	20	1	0	0	0	1	3	1	1	1	1	1	0	1	1	0	1	1	1
178	2	1	3	14	0	1	1	0	3	0	6	30	0	0	1	2	1	2	0	1	1	1	1	1	1	0	1	1	0	1
179	1	1	1	10	0	3	1	4	5	1	6	24	0	0	0	0	1	0	1	1	1	1	1	0	0	1	1	0	0	1
180	2	1	3	14	0	1	1	0	5	1	6	42	0	0	1	0	1	2	0	1	1	1	1	1	1	0	1	1	1	1
181	2	0	3	14	0	2	1	5	7	2	6	42	0	2	1	2	1	2	0	1	1	1	1	1	1	0	0	2	1	1
182	2	1	3	14	0	2	1	5	5	1	5	25	0	0	1	0	1	1	0	1	1	1	1	1	1	1	0	1	1	1
183	2	0	2	11	0	2	1	4	3	0	6	18	1	0	1	0	1	3	1	1	1	1	1	0	1	0	1	1	1	0	5
184	1	0	1	10	0	3	1	1	5	1	6	18	1	0	0	0	1	3	1	1	1	1	1	0	0	1	1	0	0	1
185	2	0	3	14	0	1	1	1	7	2	6	30	0	2	1	2	1	2	0	1	1	1	1	1	1	0	1	1	1	1
186	1	1	2	11	0	3	1	5	8	2	6	30	0	0	0	0	0	3	0	1	1	1	1	1	1	0	1	1	1	0	2
187	0	0	1	9	0	1	0	3	3	0	4	10	2	0	1	0	1	3	0	1	1	1	1	1	1	0	1	1	1	0	3
188	1	0	1	10	0	2	1	0	5	1	6	30	0	2	1	2	1	2	0	1	1	1	1	1	1	1	0	1	1	1
189	1	0	1	10	0	2	0	0	1	0	3	8	2	0	0	0	1	3	0	1	1	1	1	1	1	0	1	1	0	1
190	0	0	0	8	0	3	0	0	2	0	5	5	2	1	1	2	1	3	0	1	1	1	1	1	1	0	1	2	0	1
191	2	1	2	11	0	3	1	0	3	0	6	18	1	0	1	0	1	3	1	1	1	1	1	0	1	0	0	1	1	1
192	2	0	3	14	0	2	1	3	5	1	4	12	1	2	0	2	1	0	0	1	1	1	1	1	1	0	1	1	1	1
193	1	0	1	12	0	1	1	5	1	2	4	23	1	2	1	0	0	2	0	1	1	1	1	0	1	0	0	2	1	0
194	1	1	1	10	0	2	2	3	1.1	0	4	2	1	0	0	0	1	0	1	1	1	1	1	0	0	1	1	0	0	1	10
195	1	0	2	11	0	1	0	0	1	0	4	8	2	0	1	0	1	3	0	1	1	1	1	1	0	1	1	0	1	1
196	1	0	2	11	0	1	1	0	6	1	6	42	0	0	1	0	1	1	0	1	1	1	1	1	1	0	1	1	1	1
197	1	1	2	12	0	2	1	3	1	0	6	22	0	0	0	0	0	3	0	1	1	1	1	1	0	1	1	0	0	1
198	1	0	1	10	0	1	0	2	5	1	5	15	1	0	0	0	0	0	1	1	1	1	1	0	1	0	1	2	1	0	4
199	2	0	3	13	0	1	1	0	6	1	4	10	2	0	2	2	2	3	0	1	1	1	1	1	1	0	1	1	0	1
200	1	0	0	8	0	1	0	3	1	0	7	8	2	0	0	0	0	2	1	1	1	1	1	0	1	1	0	1	1	1
201	1	1	1	10	0	3	1	2	3	0	6	20	1	0	1	1	1	3	1	1	1	1	1	0	0	1	1	0	0	1
202	1	0	1	14	0	2	1	5	1	0	5	41	0	0	0	0	0	0	0	1	1	1	1	0	1	0	1	2	1	0	2
203	2	1	0	12	0	1	0	5	1.1	0	8	27	0	2	0	0	1	1	1	1	1	1	1	0	1	0	0	2	1	0	6
204	1	0	2	11	0	2	1	0	6	1	6	18	1	0	1	0	1	3	1	1	1	1	1	0	0	1	1	0	0	1
205	1	0	0	14	0	2	1	5	2.6	0	6	7	1	0	1	2	1	3	1	1	1	1	1	0	1	0	1	2	1	0
206	1	0	1	12	0	2	1	0	3.6	0	6	16	1	0	1	0	1	3	1	1	1	1	1	1	0	1	1	0	1	1
207	2	0	1	10	0	1	1	5	1.2	0	4	35	1	0	1	2	2	2	1	1	1	1	1	0	1	1	1	2	1	0
208	1	0	2	11	0	2	1	0	9	2	4	12	1	0	0	0	1	0	1	1	1	1	1	0	0	1	1	0	1	0	5
209	0	0	0	8	0	1	0	5	3	0	4	12	1	0	1	0	1	3	0	1	1	1	1	1	0	1	1	0	1	1
210	1	0	1	10	0	1	1	3	2	0	4	12	1	0	2	0	1	2	1	1	1	1	1	0	1	0	1	2	1	1
211	0	0	1	8	0	1	0	1	4.4	0	4	14	2	0	0	0	0	3	1	1	0	1	1	1	0	1	1	0	0	1
212	1	0	1	10	0	2	1	0	2	0	4	12	1	0	0	1	0	0	1	1	0	1	1	1	1	0	1	1	1	1
213	1	1	0	8	0	3	1	1	3	0	6	12	1	0	0	0	0	0	1	1	0	1	1	1	0	1	1	0	1	1
214	1	1	3	12	0	3	2	0	1	1	4	48	1	1	1	2	1	1	0	1	1	1	1	0	1	0	0	2	0	0
215	1	0	2	13	0	1	1	0	4.8	0	6	42	0	0	1	0	1	2	0	1	1	1	1	1	1	0	1	1	0	1
216	0	0	1	10	0	3	0	0	1.7	0	4	16	1	0	0	0	1	2	1	1	1	1	1	0	0	1	1	0	0	1
217	2	1	3	14	0	2	1	1	4	1	4	16	1	0	1	0	1	2	1	1	1	1	1	0	1	0	0	1	1	1
218	2	1	1	15	0	2	1	5	3.9	2	6	38	0	1	1	2	0	2	1	1	1	1	1	0	1	0	1	2	1	1
219	0	0	1	9	0	1	1	0	1	0	4	20	1	0	1	1	1	2	1	1	0	1	1	1	1	0	1	1	1	1
220	2	0	2	12	0	1	1	2	3	0	4	10	2	1	1	1	1	2	1	1	1	1	1	0	1	0	1	1	0	1
221	1	1	0	8	0	0	0	5	3.5	0	6	32	1	0	0	0	1	3	1	1	1	1	1	1	0	1	1	0	1	1
222	1	0	0	8	0	2	1	2	2	0	6	18	1	0	1	0	1	1	0	1	1	1	1	1	0	1	1	0	0	1
223	0	0	0	8	0	3	1	5	2	0	6	18	1	0	1	0	1	3	1	1	0	1	1	1	0	1	1	0	0	1
224	1	0	3	11	0	2	0	0	5.4	1	5	27	0	0	1	0	1	0	0	1	1	1	1	1	1	0	1	1	1	1
225	2	0	1	10	0	3	1	0	6	1	18	3	2	0	0	0	0	1	1	1	1	1	1	0	0	1	1	0	0	1
226	1	0	2	11	0	2	0	5	1	0	4	25	0	0	1	0	1	3	0	1	1	1	1	0	1	0	0	2	1	0	2
227	2	0	3	13	0	2	1	0	4	1	6	30	0	2	1	2	1	1	1	1	0	1	1	1	1	0	1	1	1	1
228	1	0	2	11	0	1	0	5	3	0	5	15	1	2	0	2	0	3	0	1	1	1	1	1	1	0	1	1	1	1
229	2	0	3	13	0	2	1	1	8	2	4	16	1	1	0	2	1	3	0	1	1	1	1	1	1	0	1	1	1	0	1
230	1	0	0	8	0	1	1	0	3	0	5	18	1	2	0	0	0	0	1	1	0	1	1	1	1	0	1	1	0	1
231	1	0	1	10	0	0	1	0	5	1	4	20	1	0	1	0	1	2	1	1	1	1	1	0	1	0	1	2	0	1
232	1	1	1	10	0	1	1	2	1	0	4	20	1	0	1	0	1	3	0	1	1	1	1	1	1	0	1	2	0	1
233	1	1	1	10	0	3	1	4	2	0	6	12	1	0	0	0	1	3	1	1	1	1	1	0	1	0	0	1	1	1
234	1	0	1	10	0	2	1	0	4	1	6	18	1	0	0	0	1	0	1	1	0	1	1	1	1	0	0	1	1	0	10
235	2	0	2	11	0	1	1	5	1.7	2	5	24	1	0	0	2	2	2	1	1	0	1	1	1	1	0	0	2	1	1	10
236	2	0	1	10	0	0	1	5	3	1	4	23	0	0	2	0	0	3	0	1	1	1	1	1	1	1	0	2	1	0	7
237	2	0	2	12	0	1	2	0	2	0	4	12	1	0	1	0	1	1	0	1	1	1	1	1	1	1	0	1	1	1
238	1	0	1	10	0	2	1	5	2	0	5	12	1	0	0	0	1	3	1	1	1	1	1	0	0	1	1	0	0	1
239	1	1	3	13	0	2	1	5	5	1	4	20	1	0	1	2	1	1	0	1	1	1	1	1	1	0	1	1	1	1
240	1	0	2	11	0	1	1	5	4	1	6	30	0	2	1	2	1	3	0	1	1	1	1	1	1	0	1	2	1	0	3
241	0	0	1	9	0	3	0	5	0.5	0	5	17	2	0	1	0	0	2	1	1	1	1	1	0	0	1	1	0	0	1
242	1	1	3	12	0	2	1	1	4.5	0	4	37	1	0	1	2	1	3	0	1	1	1	1	0	1	0	0	2	1	0	7
243	0	0	0	7	0	0	1	5	3	0	4	12	1	0	1	0	1	2	1	1	1	1	1	0	0	1	1	0	0	1
244	2	0	2	9	0	2	0	0	5.9	0	5	32	1	0	0	0	1	3	0	1	1	1	1	0	1	0	1	2	1	0	3
245	2	1	2	12	0	3	1	0	4	1	6	18	1	0	0	0	1	3	1	1	1	1	1	0	1	0	0	1	1	0	8
246	1	0	2	13	0	2	1	1	2	1	5	15	0	0	2	0	1	3	0	1	1	1	1	1	0	1	1	0	0	1
247	2	0	3	13	0	0	2	4	1	0	5	13	1	0	1	0	1	3	0	1	1	1	1	1	0	1	1	0	0	1
248	2	0	2	11	0	0	0	2	1	0	5	12	1	0	0	2	1	3	1	1	1	1	1	0	0	1	1	0	0	1
249	1	0	3	16	0	1	0	0	2.5	2	4	5	1	0	1	0	0	1	1	1	1	1	1	0	0	1	1	0	1	0
250	0	1	0	8	0	3	0	3	1	0	6	18	1	0	0	0	1	3	1	1	1	1	1	0	0	1	1	0	0	1
251	1	0	1	9	0	0	0	2	6	1	7	14	1	0	1	0	1	2	0	1	1	1	1	1	1	0	0	1	1	1
252	0	0	1	11	0	2	0	5	4	0	4	11	0	0	0	0	0	0	1	1	1	1	1	1	0	1	1	0	0	1
253	0	0	1	9	0	1	0	0	1	0	4	20	1	0	1	0	2	2	0	1	1	1	1	1	1	0	0	1	1	1
254	1	0	1	10	0	3	1	0	6	1	6	24	0	2	1	0	1	0	1	1	0	1	1	1	0	1	1	0	0	1
255	2	0	3	15	0	2	1	0	6	1	6	42	0	2	1	2	1	2	0	1	1	1	1	1	1	1	0	1	1	1
256	1	1	2	10	0	2	0	5	5.3	1	6	33	1	0	0	0	2	1	0	1	1	1	1	0	1	0	0	2	1	1
257	1	1	1	11	0	2	0	5	1.3	0	6	25	1	1	2	2	1	2	1	1	1	1	1	0	1	0	0	2	1	0	10
258	1	0	2	11	0	2	1	4	3.2	2	6	23	1	0	1	2	1	0	0	1	1	1	1	0	1	0	1	2	1	0	6
259	1	0	0	12	0	3	1	0	0.5	1	6	31	0	0	1	0	0	2	0	1	1	1	1	1	0	1	1	0	1	1
260	1	0	2	11	0	1	0	5	2.6	2	4	13	1	2	1	0	1	3	0	1	1	1	1	0	1	0	1	2	0	0	1
261	2	1	0	12	0	1	1	5	1.5	0	4	30	1	2	1	0	1	0	1	1	1	1	1	0	1	0	1	2	1	0
262	1	1	2	11	0	3	1	5	3	0	6	18	1	0	0	0	1	0	1	1	1	1	1	0	0	1	1	0	0	1
263	2	0	2	12	0	1	0	0	10	2	7	21	0	0	1	0	1	0	1	1	0	1	1	1	1	0	0	1	1	0	5
264	1	1	2	11	0	3	1	0	5	1	6	18	1	0	1	0	0	3	0	1	1	1	1	1	0	1	1	0	0	1
265	2	0	1	10	0	1	1	5	1	1	7	28	1	0	1	2	1	2	1	1	1	1	1	1	1	1	0	2	1	0	7
266	2	1	1	10	0	3	1	0	3	0	6	18	1	0	0	0	1	3	1	1	1	1	1	0	0	1	1	0	0	1
267	2	0	3	14	0	2	0	0	3	0	6	42	0	0	1	2	1	2	1	1	1	1	1	0	1	0	1	1	1	1
268	1	0	2	13	0	1	1	0	2.9	1	4	45	1	0	1	0	1	3	0	1	1	1	1	1	1	0	1	2	0	0	7
269	0	0	0	8	0	0	1	3	1	0	4	16	1	0	0	1	1	2	0	1	1	1	1	1	1	0	1	1	1	1
270	2	1	3	14	0	1	1	0	7	2	6	30	0	2	1	2	2	1	1	1	1	1	1	0	1	0	0	2	1	0	10
271	1	0	0	7	0	2	0	5	1	0	4	8	2	0	0	2	1	3	1	1	1	1	1	0	0	1	1	0	0	1
272	0	0	0	7	0	0	2	5	1	0	2	10	2	0	1	0	1	0	1	1	1	1	1	1	0	1	1	0	1	1
273	0	0	2	11	0	0	0	0	0.5	0	6	26	1	0	1	0	0	3	0	1	1	1	1	1	0	1	1	0	0	1	5
274	2	1	1	10	0	3	1	4	4	1	6	18	1	0	1	0	1	2	0	1	1	1	1	1	0	1	1	0	1	1
275	2	0	1	14	0	2	2	5	4.8	1	4	13	1	2	1	0	0	3	1	1	1	1	1	1	1	1	1	2	1	0	15
276	1	0	0	8	0	2	0	0	1	0	5	15	1	0	0	0	1	2	1	1	1	1	1	0	1	0	1	1	0	1
277	0	0	1	10	0	2	1	2	2	0	5	15	1	0	2	2	2	2	1	1	0	1	1	1	1	1	0	1	1	1
278	1	0	0	8	0	2	1	1	2	0	6	18	1	0	0	0	1	3	1	1	1	1	1	0	0	1	1	0	0	1
279	1	0	1	10	0	2	1	3	3	0	5	15	1	0	1	2	1	2	1	1	1	1	1	0	1	0	1	2	1	0	5
280	2	0	2	11	0	2	1	5	8	2	4	28	0	0	1	1	1	0	0	1	1	1	1	0	1	0	1	1	0	1
281	1	0	3	11	0	1	1	5	9.8	1	4	39	1	0	1	0	1	1	0	1	1	1	1	0	1	0	1	2	1	0	7
282	1	0	1	10	0	2	1	5	3	0	6	30	0	2	1	2	1	2	0	1	1	1	1	1	1	0	1	1	1	1
283	1	0	3	14	0	2	1	3	5.4	2	4	10	0	2	0	2	1	2	1	1	1	1	1	0	1	0	1	2	0	1	10
284	1	0	2	11	0	2	1	5	2	0	4	20	1	2	1	2	2	2	1	1	1	1	1	0	1	0	1	1	1	1
285	1	1	0	10	0	2	1	5	1	0	4	21	1	2	2	0	1	3	1	1	1	1	1	0	1	0	1	2	1	1
286	0	0	0	7	0	2	2	3	5	1	4	12	1	0	1	0	1	0	0	1	1	1	1	1	1	0	0	1	1	1
287	2	0	3	14	0	1	1	0	5	1	4	25	0	2	1	2	1	2	1	1	1	1	1	0	1	0	0	1	1	1
288	1	0	1	10	0	2	0	1	1	0	4	12	1	0	1	0	1	3	0	1	1	1	1	1	0	1	1	0	1	1
289	1	0	3	13	0	2	1	5	3.4	2	5	37	1	1	1	0	1	3	1	1	1	1	1	0	1	0	0	2	1	0
290	2	1	3	14	0	2	1	0	10	1	8	22	1	0	0	0	1	0	0	1	1	1	1	0	1	0	0	2	0	0
291	1	1	2	14	0	3	0	0	2.7	1	4	23	1	0	1	2	2	2	0	1	0	1	1	0	1	0	1	2	1	0	7
292	1	1	2	11	0	0	1	1	2	0	6	30	0	0	1	2	1	2	1	1	1	1	1	0	1	0	1	1	1	1
293	1	0	2	12	0	2	1	3	11	2	4	12	1	0	0	2	1	3	0	1	1	1	1	1	1	0	0	1	1	0	1
294	0	0	0	8	0	0	1	5	2	0	4	12	1	0	1	0	1	3	0	1	1	1	1	1	0	1	1	0	1	1
295	2	0	3	14	0	1	0	0	6	1	6	30	0	1	1	2	1	2	1	1	0	1	1	1	0	1	1	0	1	1
296	1	1	1	9	0	3	0	1	0.5	1	6	30	1	0	0	0	0	3	1	1	1	1	1	0	0	1	1	0	0	1
297	0	0	2	11	0	2	1	0	6.1	0	6	20	2	0	0	0	1	0	1	1	0	1	1	1	0	1	1	0	0	1
298	2	0	1	10	0	1	1	5	9	2	6	24	0	0	0	0	1	0	1	1	1	1	1	0	1	0	0	2	1	1
299	0	0	1	8	0	1	0	0	1.2	0	5	9	1	0	0	0	1	0	1	1	0	1	1	1	0	1	1	0	0	1
300	2	1	2	12	0	1	1	1	4	1	6	30	0	2	1	2	2	2	0	1	1	1	1	1	1	0	1	1	1	1
301	2	0	2	14	0	3	0	0	1	2	6	39	1	0	1	0	0	0	0	1	1	1	1	1	1	0	1	2	1	1
302	1	0	1	13	0	2	1	4	1	1	6	11	1	0	1	0	1	0	0	1	0	1	1	1	1	0	1	2	1	1
303	1	1	2	12	0	0	1	5	3	0	4	20	1	1	1	1	1	2	1	1	1	1	1	0	1	0	0	1	0	1
304	2	0	2	11	0	2	1	1	1	0	4	10	2	0	0	2	0	2	1	1	0	1	1	1	0	1	1	0	0	1
305	1	0	3	10	0	3	0	2	8.8	0	5	27	1	0	0	0	1	1	0	1	1	1	1	0	1	0	0	2	1	0	4
306	1	1	1	9	0	3	1	2	3	0	6	12	1	0	0	0	1	3	1	1	1	1	1	0	1	0	0	1	1	1
307	1	0	1	10	0	2	1	5	5	1	5	15	1	0	1	1	1	3	0	1	1	1	1	1	0	1	1	0	1	1
308	1	0	0	11	0	1	2	2	1	0	4	5	0	2	1	0	2	0	0	1	1	1	1	0	1	0	1	2	1	1	3
309	1	0	1	10	0	2	1	4	1.5	0	5	18	1	0	0	0	1	3	0	1	1	1	1	1	1	0	1	2	1	0	5
310	1	0	1	10	0	3	1	0	3	1	2	19	1	0	0	2	0	0	0	1	0	1	1	1	0	1	1	0	0	1	3
311	0	0	1	10	0	0	1	0	4	1	4	16	1	2	0	2	2	3	0	1	1	1	1	1	1	0	1	1	0	1
312	2	0	1	13	0	1	1	0	2.2	2	5	48	1	0	1	0	1	2	1	1	1	1	1	0	1	0	1	2	1	0	10
313	2	0	1	8	0	0	1	2	3.4	0	5	13	1	0	0	0	0	2	1	1	0	1	1	1	0	1	1	0	1	1	15
314	1	1	3	11	0	2	0	5	2.3	0	5	36	1	0	1	2	1	0	0	1	1	1	1	1	1	0	0	2	1	0	7
315	1	1	2	11	0	1	1	0	5	1	6	30	0	0	1	0	1	1	1	1	1	1	1	0	1	0	0	1	1	1
316	2	0	1	10	0	3	1	2	1	0	5	15	1	0	1	0	1	3	1	1	1	1	1	0	0	1	1	0	0	1
317	0	0	1	9	0	0	2	0	1	0	2	5	2	0	0	0	1	0	0	1	1	1	1	1	0	1	1	0	0	1
318	1	0	3	9	0	1	0	2	1	0	8	30	1	0	1	0	1	2	0	1	1	1	1	0	1	1	0	2	0	0
319	2	0	1	14	0	0	0	0	3.7	0	4	26	0	2	1	0	1	2	0	1	0	1	1	0	1	0	1	2	1	0	10
320	1	1	1	10	0	3	1	5	3	0	6	22	0	0	1	0	0	3	1	1	1	1	1	0	0	1	1	0	1	1
321	2	0	3	15	0	1	1	0	2	0	4	12	1	0	1	0	1	1	0	1	1	1	1	1	0	1	1	0	0	1
322	1	0	0	10	0	3	0	5	2.5	0	4	23	1	0	1	0	1	0	1	1	0	1	1	1	0	1	1	0	0	1
323	1	1	3	13	0	0	1	5	3	0	6	30	0	2	1	2	1	2	0	1	1	1	1	1	1	0	1	2	1	0	4
324	1	0	0	8	0	0	0	3	7	2	6	30	0	1	1	1	1	1	1	1	1	1	1	0	1	1	0	2	1	0	7
325	0	0	0	7	0	1	0	0	7	2	4	32	0	0	1	0	1	1	1	1	1	1	1	0	0	1	1	0	1	1
326	1	0	0	8	0	2	1	0	2	0	5	15	1	0	0	2	0	3	1	1	1	1	1	0	1	0	1	1	1	0	10
327	2	1	3	14	0	2	1	4	2	0	6	24	0	0	0	0	1	0	1	1	1	1	1	0	0	1	1	0	1	0	4
328	2	0	2	10	0	2	1	1	4.9	0	6	29	0	0	1	0	1	2	0	1	0	1	1	0	1	0	1	1	0	1
329	2	1	2	10	0	3	2	0	8.1	1	5	21	2	0	1	0	1	2	1	1	1	1	1	1	0	1	1	0	0	1
330	1	0	1	10	0	1	1	0	4	1	6	30	0	2	1	0	1	2	1	1	1	1	1	0	1	0	0	1	1	1
331	1	0	2	10	0	2	0	0	3.7	1	6	5	0	0	1	2	0	3	0	1	1	1	1	1	1	0	1	2	1	1
332	2	0	3	15	0	0	1	2	6	1	5	30	0	0	0	0	1	2	0	1	1	1	1	1	1	1	0	1	1	1
333	2	1	3	13	0	2	1	2	5	1	5	25	0	0	1	0	1	1	0	1	1	1	1	1	0	1	1	0	1	1
334	1	0	1	10	0	1	1	0	1.5	2	4	32	0	0	1	0	1	3	1	1	1	1	1	1	1	0	1	2	1	0	4
335	2	1	3	15	0	2	1	2	3	0	4	20	1	0	1	0	1	1	0	1	1	1	1	1	0	1	1	0	0	1
336	2	0	3	15	0	0	1	0	3.4	1	4	29	1	0	1	2	1	2	0	1	1	1	1	0	1	0	1	2	1	1
337	2	0	3	14	0	2	1	5	4	1	4	20	1	0	1	2	1	2	0	1	1	1	1	1	1	0	0	1	1	1
338	0	0	0	9	0	0	2	0	1.3	1	3	25	1	0	0	0	1	1	0	1	1	1	1	0	0	1	1	0	0	0
339	1	1	0	11	0	1	0	0	7.8	1	4	33	0	1	1	0	1	2	0	1	1	1	1	0	1	0	1	2	1	1
340	1	1	2	12	0	3	0	0	1	0	7	32	1	1	1	0	0	2	0	1	1	1	1	0	1	0	0	2	1	0	4
341	0	0	0	8	0	2	0	4	3	0	5	15	1	0	0	0	0	3	0	1	1	1	1	1	0	1	1	0	0	1
342	2	1	3	9	0	0	1	0	1.8	1	4	20	2	0	1	2	1	3	0	1	1	1	1	0	1	0	1	2	0	0	7
343	1	0	1	10	0	0	0	0	6	1	3	10	2	0	1	0	1	3	0	1	1	1	1	1	1	0	1	1	0	1
344	2	1	2	11	0	3	1	3	5	1	6	30	0	0	0	0	1	0	0	1	1	1	1	1	0	1	1	0	1	1
345	1	0	3	9	0	1	1	0	1.2	1	6	32	0	0	2	0	0	0	1	1	0	1	1	0	0	1	1	0	0	0
346	1	0	0	8	0	0	0	3	1	0	6	12	1	2	0	2	1	3	0	1	1	1	1	1	0	1	1	0	0	1
347	1	0	2	11	0	2	0	4	1	1	5	33	1	2	1	0	1	1	0	1	1	1	1	0	1	1	1	2	1	0
348	0	1	0	8	0	3	2	0	2	0	6	18	1	0	1	0	1	3	0	1	1	1	1	1	0	1	1	0	0	1
349	1	1	1	10	0	3	1	1	5	1	6	18	1	0	0	0	1	3	1	1	1	1	1	0	0	1	1	0	0	1
350	1	1	0	8	0	3	1	2	2	0	6	18	1	0	0	0	0	3	1	1	1	1	1	0	0	1	1	0	0	1
351	1	0	1	12	0	1	1	5	1.7	0	4	18	1	0	1	0	1	2	1	1	1	1	1	1	0	1	1	0	0	1
352	1	0	0	7	0	3	0	5	0.5	0	4	25	1	0	1	0	0	0	1	1	1	1	1	0	0	1	1	0	0	1	5
353	2	0	3	14	0	1	1	1	6	1	6	42	0	1	0	2	0	2	0	1	1	1	1	1	1	0	0	2	1	0	7
354	1	0	1	10	0	2	1	5	5	1	6	18	1	0	0	0	0	3	0	1	1	1	1	1	0	1	1	0	1	0	3
355	1	0	3	14	0	0	0	2	1	0	6	5	2	0	0	0	1	2	1	1	1	1	1	0	1	0	0	2	0	1
356	1	1	1	10	0	3	1	2	1	0	6	12	1	0	0	0	1	3	1	1	1	1	1	0	0	1	1	0	0	1
357	2	1	2	11	0	1	1	5	8	2	8	35	0	0	0	0	0	3	1	1	1	1	1	0	1	0	1	2	0	1
358	1	0	2	12	0	2	1	4	7	2	4	12	1	0	1	2	1	0	1	1	1	1	1	0	1	1	0	2	1	1
359	2	0	3	14	0	1	1	0	7	2	6	42	0	2	1	2	2	2	0	1	1	1	1	1	1	0	1	1	1	1
360	2	1	3	14	0	1	1	0	5	1	6	30	0	0	0	0	0	2	0	1	1	1	1	0	1	0	1	1	0	1
361	1	0	1	10	0	2	0	1	4	1	8	8	2	0	1	0	1	3	1	1	1	1	1	0	1	0	1	1	1	1
362	1	0	1	14	0	2	1	5	6.6	0	4	22	0	1	1	0	0	2	1	1	0	1	1	1	1	0	0	2	1	0	15
363	1	0	3	13	0	1	1	0	3	0	6	30	0	0	1	2	1	2	0	1	1	1	1	1	1	0	1	1	1	1
364	0	0	0	7	0	3	2	3	2	0	4	12	1	0	1	0	1	2	1	1	1	1	1	0	1	0	1	2	1	1
365	1	0	3	14	0	1	1	5	9.6	2	6	34	0	0	1	0	1	3	0	1	1	1	1	0	1	0	1	2	1	0	7
366	1	0	3	11	0	0	1	1	2.4	1	4	35	0	2	1	2	2	3	0	1	1	1	1	0	1	0	1	2	1	1	10
367	0	1	0	6	0	3	1	0	2	0	6	30	0	0	0	0	0	3	1	1	1	1	1	0	0	1	1	0	0	1
368	2	0	3	13	0	1	0	2	7.3	2	6	48	1	0	0	0	0	0	1	1	1	1	1	0	1	0	1	2	1	0	3
369	1	0	1	9	0	1	0	0	5	1	4	12	1	0	1	0	1	1	1	1	1	1	1	0	0	1	1	0	1	1
370	1	1	1	10	0	3	1	3	4	1	6	18	1	0	0	0	1	3	1	1	1	1	1	0	0	1	1	0	1	0	10
371	2	0	3	13	0	1	1	0	10	2	4	8	2	0	1	2	1	1	1	1	1	1	1	0	1	0	1	2	1	0	7
372	2	0	2	11	0	2	1	5	8	2	4	20	1	0	1	0	0	2	1	1	1	1	1	0	1	0	1	1	1	0	2
373	1	1	0	10	0	2	0	5	1.7	1	7	23	1	0	1	0	1	3	1	1	1	1	1	0	1	1	1	2	1	0	15
374	1	0	1	10	0	2	1	0	1.5	0	5	32	0	2	1	2	1	0	0	1	0	1	1	0	1	0	0	2	0	1
375	1	0	2	11	0	1	1	0	4	1	6	30	0	2	1	2	2	2	0	1	1	1	1	1	1	0	1	1	1	1
376	1	0	1	10	0	2	1	0	3	0	4	10	2	0	0	0	1	3	0	1	1	1	1	1	1	0	0	1	0	1
377	0	1	3	13	0	0	1	0	6	1	6	42	0	2	1	1	1	2	0	1	1	1	1	0	1	0	0	1	1	0	5
378	1	0	1	10	0	3	1	0	1	0	6	12	1	0	1	0	1	0	1	1	0	1	1	1	0	1	1	0	0	1
379	1	1	3	13	0	1	1	0	6	1	6	42	0	0	1	0	1	2	1	1	1	1	1	0	1	0	1	1	1	1
380	2	0	3	14	0	1	1	5	6	1	6	30	0	2	0	2	1	0	0	1	1	1	1	1	1	0	1	2	1	0	6
381	2	1	3	14	0	2	1	5	3	0	6	30	0	2	1	2	1	2	1	1	0	1	1	1	1	1	1	1	1	1
382	1	0	2	12	0	2	1	5	2	0	4	20	1	2	1	2	0	2	1	1	1	1	1	0	1	0	0	1	1	1
383	1	1	2	9	0	2	1	0	1.1	0	6	35	1	0	0	0	1	1	0	1	0	1	1	1	1	0	0	2	0	1
384	1	0	3	10	0	2	1	0	4.1	0	6	16	0	0	2	0	1	3	1	1	1	1	1	1	1	0	0	2	1	1	3
385	2	0	2	12	0	1	2	5	1	0	4	32	0	0	0	0	0	1	0	1	1	1	1	1	1	0	1	1	0	1
386	2	1	3	9	0	2	1	0	4.1	1	4	29	1	0	1	2	1	2	1	1	1	1	1	1	1	0	1	1	1	0
387	1	0	1	10	0	1	1	0	2	0	4	8	2	2	1	2	2	3	0	1	1	1	1	1	1	0	1	1	0	1
388	2	0	2	12	0	3	1	0	7	2	6	24	0	0	1	0	1	0	1	1	0	1	1	1	0	1	1	0	0	1
389	0	0	1	9	0	2	1	2	3.5	1	5	15	1	0	0	0	0	3	0	1	1	1	1	1	1	0	1	1	0	1
390	1	0	1	9	0	0	1	0	2	0	5	15	1	0	0	2	0	0	1	1	0	1	1	1	1	0	0	1	1	1
391	0	0	0	7	0	2	1	0	2	0	5	18	1	0	1	0	0	0	1	1	0	1	1	1	0	1	1	0	0	1
392	1	0	2	11	0	2	1	0	6	2	6	23	1	0	0	2	1	0	0	1	1	1	1	0	1	0	1	2	0	0	7
393	1	0	1	10	0	2	0	5	6	1	8	10	2	0	2	0	2	0	1	1	1	1	1	0	1	0	0	2	1	0	1
394	2	0	0	11	0	2	1	2	6.5	1	6	37	0	0	2	2	1	2	0	1	1	1	1	1	1	0	1	2	1	0	4
395	2	1	3	16	0	2	1	0	4	1	5	25	0	0	1	0	1	2	0	1	1	1	1	1	1	0	1	1	1	1
396	1	1	0	8	0	2	1	0	3	0	6	22	0	0	1	0	1	0	1	1	0	1	1	1	1	0	1	1	0	1
397	2	0	1	9	0	1	0	5	1	0	4	10	2	0	0	0	1	0	1	1	1	1	1	0	0	1	1	0	0	1
398	1	0	2	12	0	1	0	2	4	1	4	20	1	1	1	2	1	1	0	1	1	1	1	1	1	0	0	1	1	1
399	1	0	2	12	0	2	1	5	4	1	4	12	1	0	1	0	0	3	1	1	1	1	1	0	0	1	1	0	1	1
400	2	0	2	11	0	2	1	0	6	1	6	18	1	0	1	0	1	0	1	1	0	1	1	1	0	1	1	0	0	1
401	1	1	2	12	0	3	1	5	4.6	1	6	29	0	0	1	0	1	1	1	1	1	1	1	0	1	0	1	2	0	0	5
402	0	0	0	8	0	2	1	2	6	1	4	10	2	0	0	0	1	2	1	1	1	1	1	0	0	1	1	0	0	1
403	1	0	2	11	0	2	1	0	2	0	4	8	2	0	1	0	1	3	0	1	1	1	1	1	1	0	1	1	1	1
404	1	0	1	10	0	2	1	0	2	0	6	30	0	2	1	2	2	2	0	1	1	1	1	1	1	0	1	1	1	1
405	1	0	2	12	0	1	1	3	2	0	6	24	0	0	1	0	1	2	1	1	1	1	1	0	1	0	1	1	1	1
406	2	0	2	11	0	1	1	5	1	2	5	36	1	2	0	2	1	2	1	1	1	1	1	0	1	0	1	2	1	0
407	1	0	1	8	0	2	1	0	3.8	0	6	32	2	0	0	0	1	3	1	1	1	1	1	1	0	1	1	0	1	0
408	2	0	2	11	0	1	1	2	5	1	5	15	1	0	1	0	1	0	1	1	1	1	1	0	1	0	1	2	1	1
409	2	1	3	15	0	1	1	1	4	1	5	30	0	1	1	1	1	2	0	1	1	1	1	1	1	0	1	2	1	0	2
410	2	0	3	14	0	2	1	0	5	1	5	25	0	0	1	2	1	1	0	1	1	1	1	0	1	0	1	2	1	0	3
411	2	0	2	16	0	3	0	4	4.3	1	6	42	0	0	2	2	2	3	1	1	0	1	1	0	1	0	1	2	1	0	3
412	1	0	1	9	0	2	2	1	8	2	6	24	0	2	1	2	1	0	1	1	0	1	1	1	1	1	0	2	1	0	7
413	2	1	3	15	0	2	1	5	5	1	6	30	0	0	1	0	2	3	0	1	1	1	1	1	0	1	1	0	0	1
414	2	0	3	11	0	0	1	5	6.1	1	6	32	1	0	0	2	1	0	1	1	1	1	1	1	1	0	0	2	1	0	7
415	2	0	0	8	0	1	1	4	5.7	2	4	29	1	0	1	0	0	3	0	1	1	1	1	0	1	0	1	2	1	0	10
416	1	1	2	16	0	2	1	5	9.3	1	6	43	1	0	1	2	1	3	1	1	1	1	1	0	1	0	0	2	1	1
417	1	1	1	10	0	3	1	2	3	0	6	18	1	0	0	0	0	2	1	1	0	1	1	1	0	1	1	0	0	1
418	1	0	1	10	0	0	0	0	5	1	4	20	1	0	0	0	1	1	0	1	1	1	1	1	1	0	1	1	1	1
419	2	1	3	14	0	1	1	1	4	1	6	30	0	0	1	0	1	1	0	1	1	1	1	1	1	0	1	1	1	0	4
420	1	0	2	11	0	2	0	1	4	1	4	20	1	0	0	0	1	3	0	1	1	1	1	1	1	0	1	1	1	0	2
421	2	1	3	13	0	3	1	5	2	0	4	20	1	0	0	0	1	0	1	1	1	1	1	0	1	0	1	1	0	1
422	1	0	3	13	0	2	1	4	3	0	4	20	1	1	1	1	1	2	1	1	1	1	1	0	1	0	1	1	1	1
423	2	1	3	14	0	2	0	0	3	0	6	18	1	0	1	0	0	0	0	1	1	1	1	1	1	0	1	2	0	1
424	2	0	2	11	0	2	1	5	2	0	5	10	2	0	1	1	2	3	0	1	1	1	1	1	1	0	1	1	1	0	1
425	2	0	1	10	0	2	1	4	10	2	6	18	1	0	1	0	1	3	1	1	1	1	1	0	0	1	1	0	0	1
426	0	0	0	6	0	2	1	5	2	0	5	15	1	0	0	0	0	0	0	1	1	1	1	1	1	0	1	1	1	0	15
427	1	0	2	12	0	2	1	0	3	0	6	24	0	0	1	0	1	1	0	1	1	1	1	1	0	1	1	0	1	1
428	2	1	2	12	0	2	0	0	4	1	4	20	1	0	1	0	1	3	0	1	1	1	1	1	1	0	1	2	1	0	5
429	1	1	3	13	0	1	1	2	2	0	6	36	0	2	0	2	1	2	0	1	1	1	1	1	1	0	1	1	1	1
430	1	0	3	14	0	3	0	0	1	0	5	15	1	1	1	0	2	3	1	1	1	1	1	0	1	0	1	2	0	1
431	2	0	3	14	0	1	1	2	4	1	6	30	0	0	1	0	1	2	0	1	1	1	1	1	1	0	1	1	1	1
432	2	1	3	14	0	0	1	0	7	2	6	48	0	2	1	2	1	2	0	1	1	1	1	0	1	0	1	2	1	0	7
433	1	1	1	10	0	3	1	0	3	0	6	24	0	0	1	0	1	2	1	1	1	1	1	0	0	1	1	0	1	1
434	2	0	3	12	0	1	1	5	1	0	4	38	1	0	1	2	0	2	0	1	1	1	1	0	1	0	1	2	1	0
435	2	0	2	12	0	1	1	0	5	1	7	21	0	1	1	0	0	3	0	1	1	1	1	1	1	0	1	2	1	0	15
436	2	1	2	12	0	0	1	3	4	1	6	30	0	2	1	2	1	2	0	1	1	1	1	1	1	1	0	1	1	1
437	2	1	2	11	0	3	1	5	8	2	6	20	1	0	1	0	0	3	1	1	1	1	1	1	1	0	1	2	1	1
438	2	0	3	13	0	1	1	3	1	0	7	21	0	0	1	0	1	2	1	1	1	1	1	0	1	0	1	1	1	1
439	1	1	1	13	0	1	1	3	1	1	5	8	1	1	1	2	1	3	0	1	1	1	1	1	1	0	0	2	1	0	4
440	2	1	2	10	0	1	0	5	3.4	2	5	48	1	0	1	0	1	1	0	1	1	1	1	0	1	1	1	2	1	1
441	2	0	3	15	0	2	0	1	4	1	4	16	1	0	1	0	1	1	0	1	1	1	1	1	1	0	0	2	1	1
442	2	0	1	9	0	2	2	0	3	0	4	12	1	0	2	0	1	3	1	1	1	1	1	0	0	1	1	0	0	1
443	2	0	3	13	0	0	0	1	3.7	0	6	22	2	0	1	1	1	2	0	1	1	1	1	1	1	0	1	2	1	0
444	0	1	0	8	0	3	2	0	2	0	6	18	1	0	0	0	1	3	1	1	1	1	1	0	1	1	1	1	0	1
445	1	0	2	7	0	1	1	3	4	1	6	35	1	0	2	2	0	1	1	1	1	1	1	0	1	0	0	2	1	0	7
446	2	0	2	8	0	1	0	5	1.4	0	6	19	1	0	0	0	1	3	1	1	1	1	1	1	0	1	1	0	0	1
447	2	1	3	13	0	1	0	5	1	1	8	38	1	0	1	2	1	1	1	1	1	1	1	1	1	0	1	2	0	0
448	2	1	3	13	0	1	1	0	6	1	6	42	0	2	1	2	1	1	0	1	1	1	1	1	1	0	1	1	1	1
449	1	0	1	14	0	2	0	0	8.4	1	6	18	1	0	1	0	1	3	0	1	1	1	1	0	0	1	1	0	0	1
450	1	0	3	11	0	0	1	5	1	2	5	38	0	2	1	2	0	1	1	1	1	1	1	0	1	0	0	2	1	0
