# Supplementary material for: Machine Learning-Based Pattern Recognition of Risk Factors for Low Back Pain among Adolescent Cricket Players in Dhaka City
Source: PLOS Digit Health. 2026 Apr 17;5(4):e0001369. doi: 10.1371/journal.pdig.0001369 (PMC13089699; doi:10.1371/journal.pdig.0001369)
Supplement: S4 Appendix — This file contains research data for external validation. (CSV) [file pdig.0001369.s004.csv]

Q1_Age_cat	Q2_Sex	Q3_Education_level	Q4_Years of_Education	Q5_Occupation	Q6_Mon_Income_Cat	Q9_BMI_Cat	Q10_Position	Q11_Sports_Exp	Q11_Experience_cat	Q12_Practice_day per week	Q13_Practice_hour	Q13_Practice_Dur_cat	Q14_Warmup	Q15_W_dur_cat	Q16_Cool	Q17_C_cat	Q18_Equipment	Q19a	Q19b	Q19c	Q19d	Q19e	Q19f	Q20_LBP	Q21_LBP_Flexion	Q22_LBP_Extension	Q23_severity	Q24_Prvs_LBP	Q25_stopped_play	Q26_restart_play
2	0	1	10	0	2	1	5	9	2	4	14	1	0	0	0	0	1	1	1	0	1	1	0	1	1	0	2	1
2	0	3	15	0	2	3	5	9	2	2	7	1	0	2	0	2	2	1	1	0	1	1	0	0	0	0	2	0
2	0	2	12	0	0	3	1	9	2	4	14	1	0	1	1	1	1	1	1	0	1	1	0	1	1	0	2	1
2	0	2	12	0	0	3	2	5	1	7	25	0	0	0	0	0	0	1	1	0	1	1	0	1	1	0	2	1
2	0	2	12	0	2	0	3	9	2	4	14	1	2	2	2	2	1	1	1	0	1	1	0	1	1	0	2	1
1	0	2	12	0	2	1	1	2	0	4	14	1	1	0	2	2	1	1	1	0	1	1	0	1	1	0	1	0
2	0	1	10	0	2	1	5	9	2	4	14	1	0	1	2	2	1	1	1	0	1	1	0	0	0	0	1	1
1	1	2	12	0	2	0	4	5	1	2	7	1	2	0	1	1	2	1	1	0	1	1	0	1	1	0	1	1
2	0	3	15	0	1	1	5	9	2	2	7	1	2	2	2	2	3	0	1	1	1	1	0	0	0	0	1	0
1	0	3	15	0	2	0	5	9	2	2	7	1	2	1	2	1	2	1	1	0	1	1	0	0	0	0	1	0
2	1	1	10	0	2	1	5	2	0	4	14	1	0	1	0	1	1	1	1	0	1	1	0	1	1	0	1	0
1	0	1	10	0	1	1	5	5	1	4	14	1	2	2	0	1	1	1	1	0	1	1	0	1	1	0	1	0
2	0	2	12	0	2	1	2	2	0	7	25	0	1	0	1	1	0	1	1	0	1	1	0	1	1	0	1	1
2	0	2	12	0	3	1	5	5	1	7	25	0	0	1	1	1	0	1	1	0	1	1	0	0	0	0	1	0
2	0	2	12	0	3	3	5	2	0	7	25	0	0	1	0	2	0	1	1	0	1	1	0	0	0	0	1	0
2	0	3	15	0	2	3	5	9	2	7	25	0	0	0	0	0	0	1	1	0	1	1	0	1	1	0	1	1
1	0	0	8	0	2	0	2	2	0	4	14	1	0	1	2	1	1	1	1	0	1	1	0	0	0	0	1	0
2	0	2	12	0	3	1	0	5	1	4	14	1	1	0	1	0	1	1	1	0	1	1	0	1	1	0	1	1
1	0	0	8	0	2	0	0	5	1	7	25	0	0	0	0	1	0	1	1	0	1	1	0	0	0	0	1	0
1	0	2	12	0	3	1	5	5	1	2	7	1	2	0	0	0	2	1	1	0	1	1	0	0	0	0	0	0
2	0	1	10	0	2	1	5	5	1	7	25	0	0	0	0	0	0	1	1	0	1	1	0	0	0	0	0	0
2	0	3	15	0	2	1	5	9	2	7	25	0	2	2	2	2	0	1	1	0	1	1	0	1	1	0	2	0
2	0	1	10	0	3	1	2	5	1	7	25	0	0	0	0	0	0	1	1	0	1	1	0	0	0	0	1	0
2	0	1	10	0	3	1	3	5	1	7	25	0	0	0	0	0	0	1	1	0	1	1	0	0	0	0	1	0
2	0	2	12	0	1	1	5	2	0	7	25	0	2	2	2	2	0	1	1	0	1	1	0	0	0	0	2	0
1	0	0	8	0	3	1	2	5	1	2	7	1	0	2	2	2	2	1	1	0	1	1	0	0	0	0	2	0
2	0	2	12	0	2	1	0	5	1	2	7	1	2	2	2	2	3	0	1	1	1	1	0	0	0	0	2	0
2	0	3	15	0	3	3	5	9	2	2	7	1	2	1	2	2	2	1	1	0	1	1	0	0	0	0	2	0
2	0	1	10	0	2	1	4	5	1	7	25	0	0	0	0	2	0	1	1	0	1	1	0	0	0	0	2	0
1	0	2	12	0	1	1	5	9	2	7	25	0	0	0	0	1	0	1	1	0	1	1	0	0	0	0	2	1
2	0	3	15	0	2	2	5	5	1	7	25	0	0	1	0	1	0	1	1	0	1	1	0	0	0	0	2	1
2	0	2	12	0	2	3	0	9	2	2	7	1	2	1	0	0	3	0	1	1	1	1	0	0	0	0	1	0
1	0	1	10	0	1	3	3	2	0	2	7	1	1	2	1	0	2	1	1	0	1	1	0	0	0	0	2	0
1	0	1	8	0	2	1	0	3.8	0	6	32	2	0	0	0	1	3	1	1	1	1	1	1	0	1	1	0	1	0
2	1	3	15	0	2	1	5	5	1	6	30	0	0	1	0	2	3	0	1	1	1	1	1	0	1	1	0	0	1
1	1	1	10	0	3	1	2	3	0	6	18	1	0	0	0	0	2	1	1	0	1	1	1	0	1	1	0	0	1
2	0	1	10	0	2	1	4	10	2	6	18	1	0	1	0	1	3	1	1	1	1	1	0	0	1	1	0	0	1
1	0	2	12	0	2	1	0	3	0	6	24	0	0	1	0	1	1	0	1	1	1	1	1	0	1	1	0	1	1
1	1	1	10	0	3	1	0	3	0	6	24	0	0	1	0	1	2	1	1	1	1	1	0	0	1	1	0	1	1
2	0	1	9	0	2	2	0	3	0	4	12	1	0	2	0	1	3	1	1	1	1	1	0	0	1	1	0	0	1
2	0	2	8	0	1	0	5	1.4	0	6	19	1	0	0	0	1	3	1	1	1	1	1	1	0	1	1	0	0	1
1	0	1	14	0	2	0	0	8.4	1	6	18	1	0	1	0	1	3	0	1	1	1	1	0	0	1	1	0	0	1
